# Supplementary material for: GLUT3 induced by AMPK/CREB1 axis is key for withstanding energy stress and augments the efficacy of current colorectal cancer therapies
Source: Signal Transduct Target Ther. 2020 Sep 2;5:177. doi: 10.1038/s41392-020-00220-9 (PMC7463260; doi:10.1038/s41392-020-00220-9)
Supplement: Supplementary file 2 — Supplementary Table S1 [file 41392_2020_220_MOESM2_ESM.csv]

Table S1. Metabolites change influenced by GLUT3 expression.
Class	Name	HMDBID	KeggID	Pathway	RKO-Vector#1	RKO-Vector#2	RKO-Vector#3	RKO-Vector#4	RKO-Vector#5	RKO-GLUT3#1	RKO-GLUT3#2	RKO-GLUT3#3	RKO-GLUT3#4	RKO-GLUT3#5	HCT116-NC#1	HCT116-NC#2	HCT116-NC#3	HCT116-NC#4	HCT116-NC#5	HCT116-SLC2A3-KD#1	HCT116-SLC2A3-KD#2	HCT116-SLC2A3-KD#3	HCT116-SLC2A3-KD#2	HCT116-SLC2A3-KD#3
Amino Acid	Urea	HMDB00294	C00086	Arginine and Proline Metabolism,Urea Cycle	24343	13003	16586	1343	8770	12747	9574	17004	12641	1465	392729.878	406530.579	372392.486	643795.775	419271.533	2027755.556	989238.835	1675645.946	1494379.31	911826.126
Amino Acid	2-Hydroxybutyric acid	HMDB00008	C05984	NA	466	401	371	243	683	569	838	353	313	530	630126.829	1237379.339	884096.532	1807159.155	269425.547	1814084.444	1180542.718	1243786.486	1859706.897	784229.73
Organic Acids	Quinic acid	HMDB03072	C06746	NA	25	31	9	30	77	90	52	19	15	47	402192.683	384528.926	98459.538	659870.423	62056.934	1219537.778	366018.447	545705.405	594068.966	721921.622
Amino Acid	Creatine	HMDB00064	C00300	Arginine and Proline Metabolism,Glycine and Serine Metabolism	16683	8118	3404	13369	9610	36678	10145	19728	16257	6286	543602.439	984056.198	655044.509	1669401.408	589362.044	3850793.333	884839.806	2696578.378	1436863.793	720100.901
Fatty Acids	Stearic acid	HMDB00827	C01530	Mitochondrial Beta-Oxidation of Long Chain Saturated Fatty Acids,Plasmalogen Synthesis	19712	14150	27561	5703	20106	7420	8621	9079	25661	12568	1312377.439	1033285.124	536472.254	1420467.606	619505.109	1500284.444	749985.437	1862854.054	1531165.517	471270.27
Fatty Acids	Palmitic acid	HMDB00220	C00249	Fatty Acid Biosynthesis,Fatty Acid Elongation In Mitochondria,Fatty acid Metabolism,Glycerolipid Metabolism	18441	23486	25178	9478	31986	8392	11330	13102	25422	13394	1198645.732	1068098.347	666045.087	1423507.042	677801.46	2117277.778	835026.214	2614970.27	1251832.759	464536.937
Organic Acids	Citric acid	HMDB00094	C00158	Citric Acid Cycle,Transfer of Acetyl Groups into Mitochondria	9853	10166	2440	46	31073	13969	6428	20488	8920	24761	367971.341	542118.182	258968.208	805450.704	346989.781	1492808.889	404131.068	1574402.703	1344560.345	376739.64
Amino Acid	L-Tyrosine	HMDB00158	C00082	Catecholamine Biosynthesis,Phenylalanine and Tyrosine Metabolism,Transcription/Translation,Tyrosine Metabolism	6384	12242	2279	8598	22599	8155	16587	17204	4165	8484	488437.805	535408.264	526760.116	1073376.056	205765.693	3077877.778	856584.466	2242654.054	516289.655	241071.171
Organic Acids	Lactic acid	HMDB00190	C00186	Gluconeogenesis,Pyruvate Metabolism	6360	10932	8361	8361	20551	17010	17563	13078	13078	18205	583416.667	774560.976	419441.304	454542.667	906178.182	154837.5	217680.93	48707.143	202745.078	230881.944
Amino Acid	L-Leucine	HMDB00687	C00123	Transcription/Translation,Valine, Leucine and Isoleucine Degradation	11862	13031	1632	26107	17234	3418	5970	7062	2665	8656	64389.634	345980.165	157898.266	144636.62	81030.657	710402.222	298493.204	225975.676	66639.655	209084.685
Nucleotide	Xanthine	HMDB00292	C00385	Purine Metabolism	280	343	479	150	360	712	314	430	112	1395	358693.75	126341.463	152021.739	153805.333	342536.364	78402.5	21441.86	13837.857	19904.145	197336.111
Nucleotide	Inosine	HMDB00195	C00294	Purine Metabolism	1034	174	931	951	2130	2489	965	1303	880	4798	403468.75	498980.488	465371.739	347014.667	110763.636	91375	93693.488	72115.714	87689.637	175731.25
Fatty Acids	Elaidic acid	HMDB00573	C00712	NA	895	1143	806	263	804	289	309	372	1106	293	3694.512	52871.901	1527.168	29919.718	556.934	361986.667	1538.835	1878.378	18003.448	115018.919
Nucleotide	Uracil	HMDB00300	C00106	Beta-Alanine Metabolism,Pyrimidine Metabolism	2290	1642	3446	1979	1809	5605	2708	4165	3526	4364	509445.833	407775.61	92332.609	270068	34445.455	76353	68147.442	41316.429	35414.508	113058.333
Carbohydrates	L-Sorbose	HMDB01266	C08356	NA	203	1125	107	558	527	144	1437	572	232	184	218499.39	204901.653	239668.208	135963.38	13128.467	442306.667	306100	1827708.108	1002805.172	111604.505
Amino Acid	L-Alpha-aminobutyric acid	HMDB00452	C02356	NA	307	660	377	1191	1653	689	949	257	226	682	2453.659	36604.132	12797.11	18852.113	13350.365	29711.111	5594.175	221383.784	212124.138	97338.739
Organic Acids	Hypotaurine	HMDB00965	C00519	Taurine and Hypotaurine Metabolism	803	2592	93	3785	3275	762	740	2715	404	948	69246.951	456983.471	292756.069	310200	292837.226	380904.444	204253.398	666105.405	222508.621	94173.874
Amino Acid	L-Isoleucine	HMDB00172	C00407	Transcription/Translation,Valine, Leucine and Isoleucine Degradation	267	264	1971	265	1426	11008	172	8213	3357	448	115970.732	9942.149	21210.983	69852.113	16480.292	240495.556	12909.709	35883.784	48032.759	93165.766
Organic Acids	Pyruvic acid	HMDB00243	C00022	Alanine Metabolism,Amino Sugar Metabolism,Ammonia Recycling,Citric Acid Cycle,Cysteine Metabolism,Gluconeogenesis,Glucose-Alanine Cycle,Glycine and Serine Metabolism,Glycolysis,Pyruvaldehyde Degradation,Pyruvate Metabolism,Transfer of Acetyl Groups into Mitochondria,Urea Cycle	83	100	100	32	289	106	144	98	77	480	113275	408641.463	157800	80097.333	588896.364	137746	27758.605	318631.429	8762.176	71766.667
Lipids	Glycerol 3-phosphate	HMDB00126	C00093	Glycerol Phosphate Shuttle,Glycerolipid Metabolism,Mitochondrial Electron Transport Chain,Phospholipid Biosynthesis	663	3438	344	2049	2099	988	3100	1662	683	940	25521.951	40923.14	26726.012	104102.817	43848.175	179866.667	21933.981	59489.189	30893.103	65219.82
Amino Acid	Beta-Alanine	HMDB00056	C00099	Aspartate Metabolism,Beta-Alanine Metabolism,Propanoate Metabolism,Pyrimidine Metabolism	305	1184	209	535	679	700	679	657	439	494	30359.146	199749.587	123631.214	274171.831	166557.664	74953.333	244865.049	372727.027	134905.172	63366.667
Organic Acids	Maleic acid	HMDB00176	C01384	NA	26	67	37	9	90	130	38	45	8	25	8148.171	203138.843	203616.185	356239.437	240202.92	51513.333	912352.427	567513.514	193101.724	62104.505
Carbohydrates	Fructose 6-phosphate	HMDB00124	C00085	Amino Sugar Metabolism,Fructose and Mannose Degradation,Gluconeogenesis,Glycolysis,Pentose Phosphate Pathway	237	1211	242	1138	696	333	2283	780	360	329	2066.463	1316.529	101121.965	2474.648	20435.036	3564.444	2498.058	132870.27	2936.207	60827.027
Fatty Acids	Linoleic acid	HMDB00673	C01595	Alpha Linolenic Acid and Linoleic Acid Metabolism	1341	2573	1026	656	873	719	806	1342	1102	770	127492.073	266767.769	149974.566	236869.014	124021.168	207251.111	190628.155	506000	208679.31	58841.441
Amino Acid	L-Glutamic acid	HMDB00148	C00025	Alanine Metabolism,Amino Sugar Metabolism,Ammonia Recycling,Arginine and Proline Metabolism,Cysteine Metabolism,Folate Metabolism,Glucose-Alanine Cycle,Glutamate Metabolism,Glutathione Metabolism,Glycine and Serine Metabolism,Histidine Metabolism,Malate-Aspartate Shuttle,Transcription/Translation,Urea Cycle	4668	16730	2120	21822	11539	11448	21615	18455	5466	5734	106447.561	117742.149	15586.705	168839.437	172843.066	289584.444	102569.903	524597.297	243072.414	57196.396
Fatty Acids	Myristic acid	HMDB00806	C06424	Fatty Acid Biosynthesis	221	413	152	227	447	176	383	246	297	172	186122.561	68880.992	45090.751	65916.901	32752.555	36557.778	96086.408	199000	42634.483	55890.09
Organic Acids	Petroselinic acid	HMDB02080	C08363	NA	9382	12364	7811	6043	14943	3901	4698	4508	10691	5554	377095.122	138723.14	168105.202	53870.423	76148.175	152773.333	89021.359	470602.703	53612.069	52109.91
Fatty Acids	Oleic acid	HMDB00207	C00712	NA	895	1143	806	263	804	289	309	372	1106	293	377095.122	787771.901	510561.85	1114354.93	76148.175	152773.333	672075.728	2088916.216	1175841.379	52109.91
Carbohydrates	Alpha-Lactose	HMDB00186	C00243	Galactose Metabolism,Lactose Degradation,Lactose Synthesis	24	202	40	67	137	18	152	51	34	31	52666.463	59849.587	159801.156	27854.93	16252.555	20697.778	183303.883	164251.351	307703.448	44902.703
Nucleotide	Adenosine	HMDB00050	C00212	Purine Metabolism	37	89	63	40	68	130	198	164	375	674	115841.667	50656.098	43147.826	60766.667	51634.545	9253	12049.767	6020.714	11427.979	43030.556
Nucleotide	Uridine	HMDB00296	C00299	Pyrimidine Metabolism	57	29	43	70	20	57	52	54.5	207	81	70029.167	43168.293	36280.435	87600	51563.636	15756	19810.233	9868.571	10730.57	39388.889
Organic Acids	Isocitric acid	HMDB00193	C00311	Citric Acid Cycle	12463	11609	8814	6646	25919	16840	15811	20488	8210	18330	30949.39	19851.24	23099.422	92212.676	20672.263	126886.667	59900	64902.703	93191.379	38521.622
Carbohydrates	Gluconolactone	HMDB00150	C00198	Pentose Phosphate Pathway	26	21	8	20	17	19	91	65	29	27	74205.488	75821.488	32018.497	52756.338	5000	145002.222	108921.359	36286.486	13265.517	37416.216
Organic Acids	Fumaric acid	HMDB00134	C00122	Arginine and Proline Metabolism,Aspartate Metabolism,Citric Acid Cycle,Mitochondrial Electron Transport Chain,Phenylalanine and Tyrosine Metabolism,Tyrosine Metabolism,Urea Cycle	796	4044	740	1551	338	2156	1587	1651	1015	417	54262.195	137897.521	86910.983	221487.324	77043.066	67622.222	97988.35	111175.676	141968.966	28957.658
Organic Acids	Phenylpyruvic acid	HMDB00205	C00166	Phenylalanine and Tyrosine Metabolism	64	94	79	121	112	133	59	124	87	64	10509.756	136219.008	61936.416	210481.69	29289.781	142782.222	68871.845	158851.351	38408.621	27529.73
Nucleotide	Thymine	HMDB00262	C00178	Pyrimidine Metabolism	150	238	239	192	110	342	359	359	265	204	39239.583	13524.39	20347.826	16980	18947.273	7209.5	7526.977	6431.429	5444.56	25798.611
Carbohydrates	Mannitol	HMDB00765	C00392	NA	131	658	33	251	399	140	1042	364	171	152	6707.927	126728.099	11893.064	81164.789	6748.175	16762.222	418608.738	46897.297	330800	23814.414
Amino Acid	L-Asparagine	HMDB00168	C00152	Ammonia Recycling,Aspartate Metabolism,Transcription/Translation	529	3134	38	3214	3747	391	1813	1662	203	606	23002.439	244206.612	128054.913	172808.451	98222.628	124004.444	44306.796	276416.216	32639.655	23184.685
Nucleotide	Adenine	HMDB00034	C00147	Purine Metabolism	180	268.5	357	129	243	742	696	788	375	674	133670.833	47729.268	49565.217	45362.667	71274.699	18989	18128.837	20632.857	13558.549	20604.592
Organic Acids	Glycolic acid	HMDB00115	C00160	NA	2442	4365	1797	1901	4404	2227	8788	3118	2087	3112	4627.083	8017.073	4921.739	300902.817	75374.453	1016	1052.558	446.429	364587.931	19746.847
Organic Acids	Hippuric acid	HMDB00714	C01586	NA	201	29	12	16	18	24	4	13	12	23	23388.415	8216.529	155314.451	235521.127	81641.606	37260	13180.583	121400	14431.034	18379.279
Carbohydrates	Erythrose	HMDB02649	C01796	NA	445	212	936	649	1102	332	147	306	851	270	18927.439	214230.579	184486.127	275456.338	88603.65	79122.222	96737.864	202116.216	152227.586	18118.018
Fatty Acids	Tetracosanoic acid	HMDB02003	C08320	Beta Oxidation of Very Long Chain Fatty Acids	13	3	14	4	12	7	9	6	14	10	52767.073	22819.835	9726.012	52767.606	18799.27	26948.889	17436.893	55402.703	37791.379	16554.955
Carbohydrates	Ribonolactone	HMDB01900	C02674	NA	388	1529	305	2412	1229	980	1744	873	444	578	12407.317	12598.347	22535.838	17774.648	5912.409	52982.222	17466.99	56989.189	22817.241	15544.144
Amino Acid	L-Kynurenine	HMDB00684	C00328	Tryptophan Metabolism	59	107	34	66	142	11	272	167	63	82	10929.268	3396.694	102350.289	148400	94661.314	93362.222	101257.282	240862.162	74018.966	13820.721
Carbohydrates	Glucose	HMDB00122	C00031	Galactose Metabolism,Gluconeogenesis,Glucose-Alanine Cycle,Glycolysis,Lactose Degradation,Lactose Synthesis,Transfer of Acetyl Groups into Mitochondria	323	277	300	888	323	687	964.5	1242	1242	687	69356.25	74368.293	70632.609	39056	58338.554	13323.5	13700	19852.143	10587.565	13793.367
Vitamin	Niacinamide	HMDB01406	C00153	Nicotinate and Nicotinamide Metabolism	139	13	11	254	400	906	469	362	263	235	15182.317	123288.43	99064.74	180881.69	97000	103726.667	31272.816	157835.135	37479.31	13223.423
Lipids	Hexanoylcarnitine	HMDB00705	NA	NA	3186	5919	2500	49	664	3312	2921	2537	1469	404	9464.634	13732.231	8716.763	23730.986	11587.591	39220	10817.476	37697.297	25177.586	12943.243
Carbohydrates	D-Galactose	HMDB00143	C00984	Galactose Metabolism,Lactose Degradation,Nucleotide Sugars Metabolism	1319	6602	2173	3593	2604	399	9569	11882	2462	744	6307.317	8052.893	22956.069	11307.042	3962.774	18537.778	12108.738	80751.351	4205.172	12667.568
Amino Acid	L-Homoserine	HMDB00719	C00263	Methionine Metabolism	10	24	8	57	32	4	22	17	11	14	28266.463	147635.537	73907.514	313238.028	144608.759	47557.778	39336.893	109700	57127.586	12378.378
Vitamin	Pantothenic acid	HMDB00210	C00864	Beta-Alanine Metabolism,Pantothenate and CoA Biosynthesis	237	834	84	438	1020	349	295	461	156	330	17316.463	72604.132	67743.353	50773.239	31416.058	53104.444	85635.922	187270.27	40229.31	12365.766
Fatty Acids	Arachidic acid	HMDB02212	C06425	NA	242	110	350	65	328	206	181	99	278	220	47107.927	21083.471	5853.757	37540.845	14102.92	28806.667	8043.689	37524.324	31815.517	11390.991
Amino Acid	L-Alloisoleucine	HMDB00557	NA	NA	5307	6342	1120	12537	12051	1665	5394	3640	1628	1127	6365.244	7719.008	5152.601	20753.521	12706.569	20813.333	4339.806	31548.649	22056.897	9197.297
Fatty Acids	Behenic acid	HMDB00944	C08281	NA	155	109	196	59	144	114	138	76	169	118	24254.268	11386.777	2594.22	25828.169	8214.599	16615.556	6023.301	22872.973	19001.724	8895.495
Fatty Acids	Heptadecanoic acid	HMDB02259	NA	NA	242	253	332	90	384	17	149	176	309	182	60547.561	15296.694	4865.896	14928.169	10715.328	34953.333	9341.748	38591.892	16170.69	8636.937
Carbohydrates	Ribitol	HMDB00508	C00474	NA	67	143	61	94	125	158	145	147	71	91	2809.756	686.777	27323.699	14759.155	7118.248	3273.333	27687.379	65608.108	24105.172	7566.667
Fatty Acids	Dodecanoic acid	HMDB00638	C02679	Beta Oxidation of Very Long Chain Fatty Acids,Fatty Acid Biosynthesis,Mitochondrial Beta-Oxidation of Medium Chain Saturated Fatty Acids	58	47	61	29	47	90	37	17	53	39	2560.366	8508.264	5716.185	7543.662	3074.453	7393.333	3719.417	10175.676	5977.586	7562.162
Carbohydrates	D-Ribose	HMDB00283	C00121	Pentose Phosphate Pathway	46	8	14	120	74	127	110	68	2	16	4629.878	6794.215	12063.584	8912.676	3059.854	17351.111	11626.214	15097.297	6489.655	5909.91
Carbohydrates	D-Mannose	HMDB00169	C00159	Fructose and Mannose Degradation,Galactose Metabolism	10230	24181	11659	15858	13690	2782	17318	23077	13174	4681	1120.122	15734.711	8006.936	4185.915	1729.927	94222.222	5552.427	11978.378	12329.31	5532.432
Fatty Acids	Pentadecanoic acid	HMDB00826	C16537	NA	20	11	6	25	65	15	7	29	12	25	27228.659	6709.091	8056.647	7098.592	3616.788	22697.778	8722.33	30786.486	6115.517	5532.432
Amino Acid	L-Histidine	HMDB00177	C00135	Ammonia Recycling,Histidine Metabolism,Transcription/Translation	2185	6233	314	957	13613	2610	6074	4125	836	3765	4995.732	631.405	1036.416	26473.239	6358.394	980	6402.913	724.324	74.138	5513.514
Fatty Acids	Arachidonic acid	HMDB01043	C00219	Alpha Linolenic Acid and Linoleic Acid Metabolism,Arachidonic Acid Metabolism	200	332	304	114	961	195	263	445	283	195	30438.415	9930.579	4185.549	18442.254	6662.044	16577.778	4129.126	29724.324	8491.379	4287.387
Amino Acid	2-Phenylglycine	HMDB02210	NA	NA	56	32	4	8	37	67	8	118	6	12	13371.341	21256.198	14475.145	32139.437	8791.971	33535.556	14310.68	33910.811	149829.31	4265.766
Nucleotide	Cytidine	HMDB00089	C00475	Pyrimidine Metabolism	99	162	130.5	40	208	154	224	189	93	426	8587.5	3351.22	3593.478	345.333	7534.545	1729.5	800.465	1045.714	1006.218	4050.694
Amino Acid	L-Glutamine	HMDB00641	C00064	Amino Sugar Metabolism,Ammonia Recycling,Glutamate Metabolism,Phenylacetate Metabolism,Purine Metabolism,Pyrimidine Metabolism,Transcription/Translation,Urea Cycle	2410	11578	185	1300	11183	504	1209	14390	1465	2101	3048.171	1299.174	3703.468	5043.662	2349.635	7948.889	6640.777	19024.324	3051.724	4003.604
Nucleotide	Guanosine	HMDB00133	C00387	Purine Metabolism	915	1042	669	144	933	2540	3404	2946	771	3709	4627.083	8017.073	4921.739	4756	4612.727	1016	1052.558	446.429	656.995	3789.583
Alcohols	Myoinositol	HMDB00211	C00137	Galactose Metabolism,Inositol Metabolism,Inositol Phosphate Metabolism,Phosphatidylinositol Phosphate Metabolism	4916	12370	6063	21899	26637	3645	14082	13710	7371	17754	3148.78	7693.388	1561.85	8823.944	2904.38	4820	5609.709	17689.189	10444.828	3377.477
Carbohydrates	Sucrose	HMDB00258	C00089	Galactose Metabolism,Starch and Sucrose Metabolism	10	423	11	73	133	13	238	27	10	14	1961.585	44688.43	3830.058	37961.972	11796.35	1695.556	71007.767	25135.135	65524.138	3136.937
Amino Acid	Creatinine	HMDB00562	C00791	NA	17440	16345	3246	11244	14328	37121	8533	18299	14688	16347	2875.61	8291.736	6099.422	16247.887	7393.431	11331.111	4450.485	12056.757	7967.241	3111.712
Carbohydrates	D-Maltose	HMDB00163	C00208	Starch and Sucrose Metabolism	4597	11882	963	7190	12930	4121	7969	7299	4048	6798	19322.561	12442.149	162497.688	210652.113	93527.737	14462.222	115901.942	264016.216	102600	2878.378
Organic Acids	Malic acid	HMDB00744	C00711	Gluconeogenesis,Malate-Aspartate Shuttle	5142	24494	3293	17376	16255	15585	21064	13585	6650	7251	424.39	3627.273	2123.699	6252.113	1942.336	4635.556	1833.01	5800	4281.034	2760.36
Lipids	O-Phosphoethanolamine	HMDB00224	C00346	Sphingolipid Metabolism	13772	14593	6449	20392	12583	13422	18749	16578	10550	12276	485.976	3708.264	787.283	12911.268	5732.847	20102.222	3352.427	2645.946	7846.552	2504.505
Amino Acid	L-Phenylalanine	HMDB00159	C00079	Phenylalanine and Tyrosine Metabolism,Transcription/Translation	2330	8923	1282	10630	10240	4211	7605	9459	1783	3069	1290.244	2954.545	4809.249	1788.732	94.891	4997.778	1904.854	10337.838	7793.103	2392.793
Lipids	Beta-Glycerophosphoric acid	HMDB02520	C02979	NA	54	128	31	100	159	68	86	78	44	81	2964.634	5823.14	5450.289	5163.38	1999.27	11668.889	3619.417	14170.27	3470.69	2378.378
Fatty Acids	Caproic acid	HMDB00535	C01585	Beta Oxidation of Very Long Chain Fatty Acids,Fatty Acid Biosynthesis,Mitochondrial Beta-Oxidation of Short Chain Saturated Fatty Acids	4	7	4	1	4	5	9	5	4	4	2935.976	3210.744	1189.017	5490.141	2128.467	8577.778	2668.932	5505.405	4679.31	2320.721
Fatty Acids	Nonadecanoic acid	HMDB00772	C16535	NA	45	147	72	26	187	34	107	58	60	106	11089.634	4391.736	1724.855	5487.324	2429.927	16962.222	1993.204	12270.27	7129.31	2198.198
Organic Acids	L-Pipecolic acid	HMDB00716	C00408	Lysine Degradation	636	287	23	1742	1956	105	428	43	55	913	3655.488	2189.256	1701.156	2219.718	891.971	6142.222	2292.233	16281.081	2741.379	2195.495
Carbohydrates	Glucose 6-phosphate	HMDB01401	C00092	Galactose Metabolism,Gluconeogenesis,Glycolysis,Inositol Metabolism,Inositol Phosphate Metabolism,Nucleotide Sugars Metabolism,Pentose Phosphate Pathway,Starch and Sucrose Metabolism	9	401	142	79	63	10	51	870	27	42	5097.561	5634.711	1550.867	9935.211	4765.693	8566.667	3981.553	13756.757	5431.034	2113.514
Carbohydrates	1,5-Anhydrosorbitol	HMDB02712	C07326	NA	4068	6462	5202	1594	10661	6444	14400	7671	6357	6685	15982.927	7419.835	18052.023	32584.507	6128.467	21000	20936.893	127129.73	35463.793	1847.748
Lipids	MG181	HMDB11567	NA	NA	2	7	2	6	12	5	9	8	3	2	1262.195	3605.785	3281.503	5095.775	664.964	14337.778	2346.602	6448.649	4851.724	1830.631
Vitamin	Alpha-Tocopherol	HMDB01893	C02477	NA	10	20	6	16	49	15	12	25	9	16	1862.195	2833.884	1138.728	3733.803	2048.175	1262.222	2775.728	7440.541	3494.828	1818.919
Amino Acid	Gamma-Aminobutyric acid	HMDB00112	C00334	Glutamate Metabolism	6	13	8	17	32	17	15	20	13	23	325	5757.851	7636.416	15233.803	6537.956	3211.111	5475.728	6410.811	5865.517	1660.36
Amino Acid	3-Aminoisobutanoic acid	HMDB03911	C05145	Pyrimidine Metabolism	44	22	26	20	210	54	10	37	23	4	1965.244	10733.884	344.509	1019.718	503.65	1200	2227.184	5902.703	1322.414	1638.739
Organic Acids	3-Methyl-2-oxovaleric acid	HMDB00491	C03465	Valine, Leucine and Isoleucine Degradation	88	57	101	159	72	19	638	41	99	37	4551.829	9299.174	3604.624	9694.366	2994.161	23755.556	710.68	8948.649	5663.793	1550.45
Amino Acid	Sarcosine	HMDB00271	C00213	Glycine and Serine Metabolism	51	52	24	1419	304	112	28	43	21	105	5742.683	7480.165	4965.318	11609.859	6020.438	17073.333	5590.291	21278.378	5481.034	1408.108
Fatty Acids	Docosahexaenoic acid	HMDB02183	C06429	Alpha Linolenic Acid and Linoleic Acid Metabolism	119	246	221	66	400	115	125	219	198	152	8815.244	8042.149	4213.873	3922.535	2959.124	28097.778	1073.786	17681.081	2670.69	1293.694
Amino Acid	L-Serine	HMDB00187	C00065	Ammonia Recycling,Glycine and Serine Metabolism,Homocysteine Degradation,Methionine Metabolism,Sphingolipid Metabolism	556	937	103	4179	1849	249	572	684	224	459	1590.244	2905.785	1423.699	3439.437	1335.766	5291.111	2216.505	6862.162	3686.207	1271.171
Lipids	MG182	HMDB11568	NA	NA	17	96	22	70	76	68	137	44	16	35	4470.122	4739.669	3280.925	6456.338	2984.672	43997.778	1603.883	11327.027	4891.379	1246.847
Alcohols	Glycerol	HMDB00131	C00116	Galactose Metabolism,Glycerolipid Metabolism	6673	30767	28931	50264	116869	61316	28233	24997	36964	54096	1201.22	652.893	615.029	581.69	571.533	3773.333	1045.631	3075.676	2162.069	1191.892
Organic Acids	Malonic acid	HMDB00691	C00383	Aspartate Metabolism,Fatty Acid Biosynthesis	69	166	57	34	96	81	179	56	42	82	1276.829	3621.488	2465.896	2830.986	1337.956	6402.222	734.951	4767.568	1015.517	1183.784
Organic Acids	Pyrophosphate	HMDB00250	C00013	Transcription/Translation	339	2783	134	2499	6484	1629	5355	1043	392	1158	1894.512	5863.636	4266.474	6402.817	3127.737	11788.889	3894.175	20745.946	10056.897	1131.532
Amino Acid	L-Lysine	HMDB00182	C00047	Biotin Metabolism,Carnitine Synthesis,Lysine Degradation,Transcription/Translation	22114	15759	12316	11248	5171	24096	9505	24558	13038	13942	708.537	631.405	493.642	678.873	251.825	4975.556	744.66	1029.73	74.138	1104.505
Organic Acids	4-Hydroxycinnamic acid	HMDB02035	C00811	NA	1224	2210	621	1527	11186	162	5446	5381	127	5926	729.268	1317.355	1790.173	2756.338	1245.255	10920	1647.573	5856.757	3675.862	1036.937
Organic Acids	Picolinic acid	HMDB02243	C10164	NA	33	23	116	8	57	55	66	76	116	28	574.39	571.074	127.746	177.465	443.796	2884.444	1275.728	1110.811	532.759	991.892
Amino Acid	3-Oxoalanine	HMDB11602	NA	NA	170	63	64	960	178	55	372	214	99	31	256.098	389.256	227.746	436.62	329.197	662.222	1503.883	1897.297	460.345	940.541
Alkylamines	Spermine	HMDB01256	C00750	Spermidine and Spermine Biosynthesis	21	48	4	110	187	12	87	18	9	64	2101.22	6826.446	3236.994	10061.972	5445.255	11133.333	5635.922	15862.162	8724.138	836.937
Amino Acid	3-Nitrotyrosine	HMDB01904	NA	NA	14	253	4	75	27	13	160	46	13	19	382.927	1732.231	1526.59	3435.211	1913.869	813.333	1166.99	5294.595	1403.448	836.937
Amino Acid	Citrulline	HMDB00904	C00327	Arginine and Proline Metabolism,Aspartate Metabolism,Urea Cycle	355	863	358	412	982	482	417	300	280	489	2119.512	6787.603	5656.647	6677.465	4456.934	16413.333	5028.155	27032.432	1394.828	730.631
Hormone	Normetanephrine	HMDB00819	C05589	Tyrosine Metabolism	8	34	8	278	173	18	13	37	14	39	860.366	1021.488	752.601	2069.014	1082.482	4402.222	1125.243	3786.486	2506.897	701.802
Amino Acid	Ketoleucine	HMDB00695	C00233	Valine, Leucine and Isoleucine Degradation	120	265	9	108	432	236	182	29	26	204	652.439	3560.331	1536.994	4832.394	946.715	3500	1625.243	8021.622	686.207	698.198
Amino Acid	Pyroglutamic acid	HMDB00267	C01879	Glutathione Metabolism	59992	66207	17203	46564	18036	63350	19481	69418	20550	25853	181.707	1809.091	747.399	1619.718	704.38	2406.667	1318.447	1229.73	1293.103	673.874
Organic Acids	Glyceric acid	HMDB00139	C00258	Glycerolipid Metabolism,Glycine and Serine Metabolism	97	260	315	17	90	289	130	185	153	31	546.341	1007.438	1393.064	2070.423	1099.27	711.111	900.971	3186.486	291.379	664.865
Amino Acid	L-Valine	HMDB00883	C00183	Propanoate Metabolism,Transcription/Translation,Valine, Leucine and Isoleucine Degradation	12033	9821	2644	25356	25637	5253	9388	7579	3755	13809	1575	1228.099	2732.37	1446.479	754.745	3566.667	930.097	4940.541	2608.621	581.081
Organic Acids	Methylmalonic acid	HMDB00202	C02170	Propanoate Metabolism,Valine, Leucine and Isoleucine Degradation	27	69	23	35	76	47	67	32	25	42	1063.415	6330.579	2300	6039.437	708.029	8817.778	1314.563	9497.297	1631.034	574.775
Alkylamines	Spermidine	HMDB01257	C00315	Methionine Metabolism,Spermidine and Spermine Biosynthesis	370	1125	91	18	1700	398	100	698	308	986	465.854	1288.43	436.416	757.746	478.102	2062.222	583.495	2478.378	943.103	518.018
Carbohydrates	Rhamnose	HMDB00849	C00507	NA	107	165	61	395	99	237	203	32	58	54	1229.268	3946.281	3898.266	5915.493	2618.978	14060	4328.155	6981.081	4608.621	474.775
Carbohydrates	L-Arabinose	HMDB00646	C00259	NA	16	41	15	46	33	29	70	41	30	20	567.683	8106.612	13452.023	7043.662	5912.409	4017.778	2114.563	21172.973	1787.931	434.234
Amino Acid	Methionine sulfoxide	HMDB02005	NA	Methionine Metabolism	136	93	274	414	1052	267	871	160	152	248	448.171	919.835	495.376	649.296	63.504	433.333	3765.049	1291.892	889.655	434.234
aldehydes	Glyceraldehyde	HMDB01051	C02154	Glycerolipid Metabolism	28	73	31	126	75	64	99	39	35	47	6878.049	4600.826	8024.855	13705.634	3945.255	17784.444	2817.476	14102.703	6637.931	424.324
Lipids	Hyodeoxycholic acid	HMDB00733	NA	NA	11	12	8	11	10	12	20	8	9	9	39.634	801.653	102.89	302.817	416.788	928.889	403.883	1456.757	720.69	381.081
Carbohydrates	Sorbitol	HMDB00247	C00794	Fructose and Mannose Degradation,Galactose Metabolism	11	11	40	22	133	31	74	184	94	51	521.951	1971.074	4498.266	2943.662	402.19	3128.889	2359.223	9978.378	3475.862	357.658
Amino Acid	Ornithine	HMDB00214	C00077	Arginine and Proline Metabolism,Glycine and Serine Metabolism,Spermidine and Spermine Biosynthesis,Urea Cycle	8050	13380	4687	5410	20748	8845	8480	21596	6099	9368	1707.927	1820.661	2435.26	2004.225	1705.839	1526.667	2175.728	2837.838	2415.517	330.631
Amino Acid	L-Proline	HMDB00162	C00148	Arginine and Proline Metabolism,Transcription/Translation	43496	37143	5925	57391	68421	26022	27419	15441	10980	38398	262.805	362.81	589.595	943.662	451.095	866.667	233.981	1381.081	360.345	312.613
Amino Acid	L-Cystine	HMDB00192	C00491	NA	16	122	5	23	407	41	86	19	11	117	249.39	360.331	228.902	774.648	229.927	820	316.505	572.973	453.448	302.703
Amino Acid	L-Alanine	HMDB00161	C00041	Alanine Metabolism,Glucose-Alanine Cycle,Glycine and Serine Metabolism,Selenoamino Acid Metabolism,Transcription/Translation,Urea Cycle	40446	23291	12243	24277	14330	41912	29633	54208	19890	66383	343.293	527.273	282.659	698.592	383.212	1133.333	329.126	1389.189	260.345	301.802
Amino Acid	D-2-Hydroxyglutaric acid	HMDB00606	C01087	NA	193	441	158	319	427	416	1134	646	281	235	158.537	4133.884	1483.237	1994.366	1378.102	3715.556	4072.816	6400	581.034	265.766
Amino Acid	L-Threonine	HMDB00167	C00188	Glycine and Serine Metabolism,Threonine and 2-Oxobutanoate Degradation,Transcription/Translation	6031	15582	2182	26313	20292	7085	11361	9637	3844	7941	42.073	587.603	245.665	1152.113	272.263	124.444	1231.068	421.622	253.448	245.946
Amino Acid	L-Arginine	HMDB00517	C00062	Arginine and Proline Metabolism,Glycine and Serine Metabolism,Transcription/Translation,Urea Cycle	3050	2656	178	119	380	130	507	174	171	393	714.634	1481.818	1251.445	784.507	846.715	982.222	835.922	5940.541	1598.276	235.135
Amino Acid	Methylcysteine	HMDB02108	NA	NA	15	27	11	187	71	32	109	25	16	28	184.146	2301.653	3356.647	4347.887	2321.168	640	786.408	4078.378	613.793	231.532
Organic Acids	2-Hydroxy-3-methylbutyric acid	HMDB00407	NA	NA	2087	528	1660	455	2271	2231	987	1533	988	1929	392.073	2331.405	2119.653	15612.676	3470.073	5082.222	11328.155	9694.595	26724.138	212.613
Amino Acid	L-Methionine	HMDB00696	C00073	Betaine Metabolism,Glycine and Serine Metabolism,Methionine Metabolism,Spermidine and Spermine Biosynthesis,Transcription/Translation	3090	11483	3056	12102	10908	5675	6690	7918	3298	5357	126.22	249.587	203.468	692.958	367.153	402.222	246.602	570.27	260.345	206.306
Fatty Acids	Palmitoleic acid	HMDB03229	C08362	NA	828	1037	428	598	1621	389	608	489	855	576	417.683	485.95	552.601	1323.944	1987.591	1377.778	860.194	3040.541	2065.517	204.505
Amino Acid	Acetylglycine	HMDB00532	NA	NA	16	166	9	70	96	43	38	60	20	13	12.195	317.355	345.665	200	157.664	493.333	119.417	762.162	296.552	163.063
Organic Acids	Taurine	HMDB00251	C00245	Bile Acid Biosynthesis,Taurine and Hypotaurine Metabolism	17686	33150	875	3611	30602	22449	30322	22400	8753	27595	360.976	558.678	397.11	654.93	318.978	1740	162.136	383.784	1079.31	129.73
Amino Acid	Alpha-ketoisovaleric acid	HMDB00019	C00141	Valine, Leucine and Isoleucine Degradation	16	49	123	141	63	49	136	46	84	57	9.756	79.339	38.15	18.31	48.905	91.111	84.466	140.541	156.897	99.099
Amino Acid	N-Acetyl-L-aspartic acid	HMDB00812	C01042	Aspartate Metabolism	25	17	18	77	74	84	29	77	118	22	400	400	183.237	240.845	167.883	1120	1601.942	2629.73	3324.138	72.072
Vitamin	Pyridoxine	HMDB00239	C00314	Vitamin B6 Metabolism	1	0	1	1	1	1	1	1	1	1	108.537	196.694	172.254	550.704	176.642	593.333	148.544	75.676	346.552	69.369
Organic Acids	3-Hydroxyanthranilic acid	HMDB01476	C00632	Tryptophan Metabolism	1	1	0	0	1	1	0	1	1	1	51.22	25.62	28.324	33.803	24.818	68.889	108.738	43.243	118.966	69.369
Amino Acid	Homocysteine	HMDB00742	NA	Betaine Metabolism,Catecholamine Biosynthesis,Glycine and Serine Metabolism,Homocysteine Degradation,Methionine Metabolism	77	129	20	316	243	48	187	57	24	44	53.659	646.281	296.532	509.859	174.453	706.667	63.107	472.973	186.207	36.036
Lipids	MG160	HMDB11564	NA	NA	22	79	31	34	98	28	76	63	19	25	36.585	399.174	256.069	511.268	101.46	2566.667	300.971	75.676	434.483	25.225
Amino Acid	L-Cysteine	HMDB00574	NA	Cysteine Metabolism,Glutathione Metabolism,Glycine and Serine Metabolism,Methionine Metabolism,Pantothenate and CoA Biosynthesis,Taurine and Hypotaurine Metabolism,Transcription/Translation	2083	3413	960	3313	4254	3930	3460	2523	1732	2823	75	15.702	19.075	188.732	76.642	153.333	16.505	518.919	55.172	13.514
